# Supplementary material for: Impact of Hydroxytyrosol-Rich Extract Supplementation in a High-Fat Diet on Gilthead Sea Bream (Sparus aurata) Lipid Metabolism
Source: Antioxidants (Basel). 2024 Mar 27;13(4):403. doi: 10.3390/antiox13040403 (PMC11047642; doi:10.3390/antiox13040403)
Supplement: Supplementary file 1 [file antioxidants-13-00403-s001.zip]

Archive with 1 entries (1 files):
- antioxidants-2912286-supplementary.pdf
